# Supplementary material for: Comprehensive analysis of antimicrobial resistance in the Southwest Indian Ocean: focus on WHO critical and high priority pathogens
Source: Front Public Health. 2024 Apr 2;12:1357345. doi: 10.3389/fpubh.2024.1357345 (PMC11018943; doi:10.3389/fpubh.2024.1357345)
Supplement: Supplementary file 1 [file Table_1.XLSX]

## Sheet: Sheet1
Supplementary Table 1. List of the studies included in the final analysis.
Publication year	Authors	Title	DOI
2010	Andriamanantena TS, Ratsima E, Rakotonirina HC, Randrianirina F, Ramparany L, Carod JF, Richard V, Talarmin A.	Dissemination of multidrug resistant Acinetobacter baumannii in various hospitals of Antananarivo Madagascar.	https://doi.org/10.1186/1476-0711-9-17
2010	Picot S, Rakotomalala RS, Farny K, Simac C, Michault A.	Evolution of resistance to antibiotics from 1997 to 2005 in the Reunion Island.	https://doi.org/10.1016/j.medmal.2010.04.001
2010	Randrianirina F, Vaillant L, Ramarokoto CE, Rakotoarijaona A, Andriamanarivo ML, Razafimahandry HC, Randrianomenjanahary J, Raveloson JR, Hariniana ER, Carod JF, Talarmin A, Richard V.	Antimicrobial resistance in pathogens causing nosocomial infections in surgery and intensive care units of two hospitals in Antananarivo, Madagascar.	https://doi.org/10.3855/jidc.454
2011	Issack MI, Manraj SS.	Antibiotic susceptibility of bacteria isolated from hospitalised patients in Mauritius.	https://f1000research.com/posters/1089854
2012	Cabanes F, Lemant J, Picot S, Simac C, Cousty J, Jalin L, Naze F, Boisson V, Cresta MP, André H, Thibault L, Tixier F, Winer A, Antok E, Michault A.	Emergence of Klebsiella pneumoniae and Salmonella metallo-beta-lactamase (NDM-1) producers on Reunion Island.	https://doi.org/10.1128/jcm.01029-12
2012	Jeannot K, Belmonte O, Fournier D, Robert-Nicoud R, Müller E, Plésiat P.	Épidémiologie des ß-lactamases à spectre élargi (BLSE) et des carbapénèmases chez Pseudomonas aeruginosa sur l'île de la Réunion.	-
2012	Poirel L, Lascols C, Bernabeu S, Nordmann P.	NDM-1-producing Klebsiella pneumoniae in Mauritius.	https://doi.org/10.1128%2FAAC.05639-11
2013	Bonnin RA, Poirel L, Benoit-Cattin T, Nordmann P.	Ceftazidime-susceptible and imipenem-non-susceptible OXA-58-producing Acinetobacter baumannii from the Comoros archipelago.	https://doi.org/10.1016/j.ijantimicag.2012.11.002
2013	Dortet L, Brechard L, Grenet K, Nguessan MS, Nordmann P.	Sri Lanka, another country from the Indian subcontinent with NDM-1-producing Enterobacteriaceae.	https://doi.org/10.1093/jac/dkt145
2013	Kim MJ, Bae IK, Jeong SH, Kim SH, Song JH, Choi JY, Yoon SS, Thamlikitkul V, Hsueh PR, Yasin RM, Lalitha MK, Lee K.	Dissemination of metallo-β-lactamase-producing Pseudomonas aeruginosa of sequence type 235 in Asian countries.	https://doi.org/10.1093/jac/dkt269
2014	Hall JM, Corea E, Sanjeewani HDA, Inglis TJJ.	Molecular mechanisms of β-lactam resistance in carbapenemase-producing Klebsiella pneumoniae from Sri Lanka.	https://doi.org/10.1099/jmm.0.076760-0
2014	Jayatilleke K.	Increasing antibiotic resistance in a tertiary care hospital in Sri Lanka.	http://dx.doi.org/10.4038/sljid.v4i2.6851
2015	Micheel V, Hogan B, Rakotoarivelo RA, Rakotozandrindrainy R, Razafimanatsoa F, Razafindrabe T, Rakotondrainiarivelo JP, Crusius S, Poppert S, Schwarz NG, May J, Frickmann H, Hagen RM.	Identification of nasal colonization with β-lactamase producing Enterobacteriaceae in patients, health care workers and students in Madagascar.	https://doi.org/10.1556%2FEUJMI-D-15-00001
2015	Onken A, Said AK, Jørstad M, Jenum PA, Blomberg B.	Prevalence and antimicrobial resistance of microbes causing bloodstream infections in Unguja, Zanzibar.	https://doi.org/10.1371/journal.pone.0145632
2015	Pailhoriès H, Belmonte O, Kempf M, Lemarié C, Cuziat J, Quinqueneau C, Ramont C, Joly-Guillou ML, Eveillard M.	Diversity of Acinetobacter baumannii strains isolated in humans, companion animals, and the environment in Reunion Island: an exploratory study.	https://doi.org/10.1016/j.ijid.2015.05.012
2015	Rasamiravaka T, Shaista Sheila HS, Rakotomavojaona T, Rakoto-Alson AO, Rasamindrakotroka A.	Changing profile and increasing antimicrobial resistance of uropathogenic bacteria in Madagascar.	https://doi.org/10.1016/j.medmal.2015.03.006
2016	Issack M.	Antibiotic resistance among hospitalized patients in Mauritius in 2014.	https://doi.org/10.1016/j.ijid.2016.02.250
2016	Jayatilleke SK, Patabendige G, Dassanayake M, Karunaratne GKD, Perera J, Perera RRDP, Wijesooriya WRPLI, Sunil-Chandra NP, Kottahachchi J, Athukorala D, Dissanayake T.	Analysis of urine culture isolates from seven laboratories of Sri Lanka: National laboratory based surveillance of Sri Lanka College of Microbiologists in 2014.	https://doi.org/10.4038/sljid.v6i1.8105
2017	Fernando MM, Luke WA, Miththinda JK, Wickramasinghe RD, Sebastiampillai BS, Gunathilake MP, Silva FH, Premaratna R.	Extended spectrum beta lactamase producing organisms causing urinary tract infections in Sri Lanka and their antibiotic susceptibility pattern - A hospital based cross sectional study.	https://doi.org/10.1186/s12879-017-2250-y
2017	Holman AM, Allyn J, Miltgen G, Lugagne N, Traversier N, Picot S, Lignereux A, Oudin C, Belmonte O, Allou N.	Surveillance of carbapenemase-producing Enterobacteriaceae in the Indian Ocean region between January 2010 and December 2015.	https://doi.org/10.1016/j.medmal.2017.04.007
2017	Tissera K, Liyanapathirana V, Dissanayake N, Pinto V, Ekanayake A, Tennakoon M, Adasooriya D, Nanayakkara D.	Spread of resistant gram negatives in a Sri Lankan intensive care unit.	https://doi.org/10.1186/s12879-017-2590-7
2018	Allyn J, Coolen-Allou N, de Parseval B, Galas T, Belmonte O, Allou N, Miltgen G.	Medical evacuation from abroad of critically ill patients: A case report and ethical issues.	https://doi.org/10.1097/md.0000000000012516
2018	Kannangara C, Chandrasiri P, Corea EM.	Vancomycin resistant enterococcal (VRE) colonization among patients treated in intensive care units at the National Hospital of Sri Lanka, and determination of genotype/s responsible for resistance.	https://doi.org/10.4038/cmj.v63i4.8766
2018	Leroy AG, Naze F, Dortet L, Naas T, Jaubert J.	Plasmid-mediated colistin resistance gene mcr-1 in a clinical Escherichia coli isolate in the Indian Ocean Commission.	https://doi.org/10.1016/j.medmal.2018.04.388
2018	Miltgen G, Bonnin RA, Avril C, Benoit-Cattin T, Martak D, Leclaire A, Traversier N, Roquebert B, Jaffar-Bandjee MC, Lugagne N, Filleul L, Subiros M, de Montera AM, Cholley P, Thouverez M, Dortet L, Bertrand X, Naas T, Hocquet D, Belmonte O.	Outbreak of IMI-1 carbapenemase-producing colistin-resistant Enterobacter cloacae on the French island of Mayotte (Indian Ocean).	https://doi.org/10.1016/j.ijantimicag.2018.05.015
2018	Nanayakkara D, Liyanapathirana V, Kandauda C, Gihan C, Ekanayake A, Adasooriya D.	Maternal vaginal colonization with selected potential pathogens of neonatal sepsis in the era of antimicrobial resistance, a single center experience from Sri Lanka.	https://doi.org/10.1186%2Fs12879-018-3262-y
2018	Zhu C, Liyanapathirana V, Li C, Pinto V, Hui M, Lo N, Wong KT, Dissanayake N, Ip M.	Characterizing mobilized virulence factors and multidrug resistance genes in carbapenemase-producing Klebsiella pneumoniae in a Sri Lankan hospital.	https://doi.org/10.3389%2Ffmicb.2018.02044
2019	Kumudunie WGM , Wijesooriya WRPLI , Namalie KD , Sunil-Chandra NP , Wijayasinghe YS.	Molecular epidemiology of carbapenem resistant Enterobacteriaceae in Sri Lanka: First report of KPC-producing Klebsiella pneumoniae.	https://doi.org/10.21203/rs.2.9753/v1
2019	Priyadharshana U, Piyasiri LB, Wijesinghe C.	Prevalence, antibiotic sensitivity pattern and genetic analysis of extended spectrum beta lactamase producing Escherichia coli and Klebsiella spp among patients with community acquired urinary tract infection in Galle district, Sri Lanka.	https://doi.org/10.4038/cmj.v64i4.8990
2019	Tchuinte PL, Rabenandrasana MAN, Kowalewicz C, Andrianoelina VH, Rakotondrasoa A, Andrianirina ZZ, Enouf V, Ratsima EH, Randrianirina F, Collard JM.	Phenotypic and molecular characterisations of carbapenem-resistant Acinetobacter baumannii strains isolated in Madagascar.	https://doi.org/10.1186/s13756-019-0491-9
2020	Gay N, Lugagne N, Miltgen G, Belmonte O, Cardinale E.	Reunion Island, a sentinel territory for antimicrobial-resistant bacteria surveillance in the South-Western Indian Ocean: A retrospective survey using hospitalized patient screening, 2015-2017.	https://doi.org/10.1186/s12889-020-09591-8
2020	Kumudunie WGM, Wijesooriya LI, Namalie KD, Sunil-Chandra NP, Wijayasinghe YS.	Epidemiology of multidrug-resistant Enterobacteriaceae in Sri Lanka: First evidence of blaKPC harboring Klebsiella pneumoniae.	https://doi.org/10.1016/j.jiph.2020.04.010
2020	Miltgen G, Cholley P, Martak D, Thouverez M, Seraphin P, Leclaire A, Traversier N, Roquebert B, Jaffar-Bandjee MC, Lugagne N, Cimon CB, Ramiandrisoa M, Picot S, Lignereux A, Masson G, Allyn J, Allou N, Mavingui P, Belmonte O, Bertrand X, Hocquet D.	Carbapenemase-producing Enterobacteriaceae circulating in the Reunion Island, a French territory in the Southwest Indian Ocean.	https://doi.org/10.1186/s13756-020-0703-3
2020	Nuckchady DC, Boolaky SH.	The prevalence of multi-drug resistant organisms and their outcomes in an ICU in Mauritius: An observational study.	http://dx.doi.org/10.9734/AJMAH/2020/v18i1130270
2021	Alles MFJ.	Molecular detection of selected genetic determinants of carbapenem resistance among invasive isolates of Acinetobacter baumannii recovered from selected tertiary care units in Colombo District, Sri Lanka.	-
2021	Chathuranga G, Dissanayake T, Fernando N, Wanigatunge C.	Appropriateness of the empirical antibiotics prescribed and their concordance with National Guidelines for three selected infections among cancer patients in a tertiary care centre in Sri Lanka.	https://doi.org/10.1155/2021/7572215
2021	Meredith HR, Kularatna S, Nagaro K, Nagahawatte A, Bodinayake C, Kurukulasooriya R, Wijesingha N, Harden LB, Piyasiri B, Hammouda A, Wiegmann BM, Nicholson BP, Joyce M, Woods CW, Van Vliet AHM, Thakur S, Tillekeratne LG.	Colonization with multidrug-resistant Enterobacteriaceae among infants: An observational study in southern Sri Lanka.	https://doi.org/10.1186/s13756-021-00938-3
2021	Milenkov M, Rasoanandrasana S, Rahajamanana LV, Rakotomalala RS, Razafindrakoto CA, Rafalimanana C, Ravelomandranto E, Ravaoarisaina Z, Westeel E, Petitjean M, Mullaert J, Clermont O, Raskine L, Samison LH, Endtz H, Andremont A, Denamur E, Komurian-Pradel F, Armand-Lefevre L.	Prevalence, risk factors, and genetic characterization of extended-spectrum beta-lactamase Escherichia coli isolated from healthy pregnant women in Madagascar.	https://doi.org/10.3389/fmicb.2021.786146
2021	Miltgen G, Bour M, Allyn J, Allou N, Vedani T, Vuillemenot JB, Triponney P, Martinet O, Lugagne N, Benoit-Cattin T, Dortet L, Birer A, Jaffar-Bandjee MC, Belmonte O, Plésiat P, Potron A.	Molecular and epidemiological investigation of a colistin-resistant OXA-23-/NDM-1-producing Acinetobacter baumannii outbreak in the Southwest Indian Ocean area.	https://doi.org/10.1016/j.ijantimicag.2021.106402
2021	Miltgen G, Garrigos T, Cholley P, Deleume M, Allou N, Allyn J, Wilkinson DA, Lugagne N, Belmonte O, Bertrand X, Hocquet D, Mavingui P.	Nosocomial cluster of carbapenemase-producing Enterobacter cloacae in an intensive care unit dedicated COVID-19.	https://doi.org/10.1186/s13756-021-01022-6
2022	Kamus L, Auger G, Gambarotto K, Houivet J, Ramiandrisoa M, Picot S, Lugagne-Delpon N, Jaffar-Bandjee MC, Zouari A, Birer A, Nogues S, Collet A, Lecourt M, Belmonte O, Cattoir V, Miltgen G.	Investigation of a vanA linezolid- and vancomycin-resistant Enterococcus faecium outbreak in the Southwest Indian Ocean (Reunion Island).	https://doi.org/10.1016/j.ijantimicag.2022.106686
2022	Perera PDVM, Gamage S, De Silva HSM, Jayatilleke SK, de Silva N, Aydin A, Enne VI, Corea EM.	Phenotypic and genotypic distribution of ESBL, AmpC β-lactamase and carbapenemase-producing Enterobacteriaceae in community-acquired and hospital-acquired urinary tract infections in Sri Lanka.	https://doi.org/10.1016/j.jgar.2022.05.024
2022	Perera V, de Silva S, Jayatilleke K, de Silva N, Aydin A, Enne V, Corea E.	Antimicrobial resistance genes, virulence genes, and associated mobile genetic elements of eight multidrug-resistant Enterobacterales isolated from hospital-acquired urinary tract infections in Sri Lanka.	https://doi.org/10.1089/mdr.2022.0003
2022	Suranadee YWS, Dissanayake Y, Dissanayake BMBT, Jyalatharachchi HR, Gamage S, Gunasekara SP.	P31 Gut colonization of carbapenem-resistant Enterobacteriaceae among patients with haematological malignancies in National Cancer Institute, Sri Lanka.	https://doi.org/10.1093%2Fjacamr%2Fdlac004.030
