# Supplementary material for: Comprehensive analysis of antimicrobial resistance in the Southwest Indian Ocean: focus on WHO critical and high priority pathogens
Source: Front Public Health. 2024 Apr 2;12:1357345. doi: 10.3389/fpubh.2024.1357345 (PMC11018943; doi:10.3389/fpubh.2024.1357345)
Supplement: Supplementary file 2 [file Table_2.XLSX]

## Sheet: Table 1
Supplementary Table 2. Inventory of critical and high priority antibiotic-resistant bacteria in the Soutwest Indian Ocean
NA: Not available
Location	Population	Study period	Sample source	Tested antibiotics	Method	Organism	Sequence type (ST)	Number of tested individuals	Number of carbapenem-resistance carriers	Number of carbapenem-resistance carriers/Number of individuals tested (%)	Number of isolates	Number of resistant isolates	Prevalence (%)	Resistance genes	Location of resistance genes	Reference
Madagascar	Hospital	September 2006 - March 2009	Skin wounds, urine, respiratory tract secretions, blood, and other sites	Imipenem, meropenem	Antimicrobial resistance: Disk diffusion method; Production of carbapenemases: modified Hodge test; Identification of resistance genes: PCR	Acinetobacter baumannii	NA	53	NA	NA	NA	53	44	blaOXA-23	ISAba1 detected upstream of blaOXA-23	[38]
	Hospital	September 2006 - March 2008	Deep pus, surgical wounds, urine, blood	Imipenem	Antimicrobial resistance: Disk diffusion method	Pseudomonas spp.	NA	651	NA	NA	52	NA	1.9	NA	NA	[37]
						Acinetobacter baumannii					50		44.7
				Vancomycin, teicoplanin		Enterococcus spp.	NA	651	NA	NA	30	1	3.3	NA	NA
	Hospital and community	NA	Nasal swabs	Meropenem	Antimicrobial resistance: E-tests; Identification of resistance genes: Commercial hyplex Super-Bug ID PCR	Pantoea agglomerans	NA	1541 healthy volunteers and 169 patients	NA	NA	9	1	11.1	NA	NA	[7]
						Pseudomonas putida					5	3 intermediate sensitive strains	60	NA
	Community	January 2011 - December 2013	Urine	Imipenem	Antimicrobial resistance: Disk diffusion method	Enterobacter cloacae	NA	335	NA	NA	20	3	15	NA	NA	[6]
						Escherichia coli					89	2	2.3
						Klebsiella pneumoniae					35	6	17.1
						Klebsiella oxytoca					22	3	13.6
						Proteus mirabilis					24	1	4.2
				Vancomycin		Enterococcus faecalis	NA	335	NA	NA	18	1	5.6	NA	NA
	Hospital	2008-2016	Wounds, rectal swabs, faeces, bronchoalveolar lavage fluids, urine, pleural fluid, urethral pus, superficial pus, blood	Imipenem, meropenem	Antimicrobial resistance: Disk diffusion method, Etests; Identification of resistance genes: Sequencing	Acinetobacter baumannii	ST2, ST1, ST1195, ST1196	NA	NA	NA	NA	15	NA	blaOXA-23, blaOXA-24, blaOXA-58	blaOXA-23 was located in Tn2006 and Tn2008 transposons on the chromosome, with ISAba1 upstream. blaOXA-24 was flanked by XerC/XerD recombination sites and was located on small plasmid pOXA-24_AB334.	[39]
	Hospital	January 2015 - December 2017	Anal swabs	Ertapenem, Imipenem	Antimicrobial resistance: Disk diffusion method; Identification of resistance genes: PCR	Enterobacterales (species non specified)	NA	322	4	1.2	NA	NA	NA	NA	NA	[8]
	Community (Pregnant women)	July 2018 - April 2019	Rectal swabs	Ertapenem, imipenem, meropenem	Antimicrobial resistance: Disk diffusion method, Etests; Identification of resistance genes: Sequencing	Escherichia coli	NA	492	NA	NA	168	1	0.6	blaNDM-5	NA	[9]
Mauritius	Hospital	2010	Urine, blood, wounds, Tracheal secretions, iv catheter tips, other specimens	Meropenem	Antimicrobial resistance: CLSI	Klebsiella spp.	NA	NA	NA	NA	84	NA	1	NA	NA	[11]
						Pseudomonas aeruginosa					86		40
						Acinetobacter spp.					66		68
	Hospital	2009	Urine	Imipenem, ertapenem, doripenem, meropenem	Antimicrobial resistance: Disk diffusion method, E-test; Identification of resistance genes:PCR and sequencing	Klebsiella pneumoniae	ST231	1	1	NA	1	1	NA	blaNDM-1	Plasmide IncA/C type	[10]
	Hospital	July 2014	Urine, pus, swab, blood culture, tracheal secretion and intravascular catheter	Meropenem	NA	Escherichia coli	NA	NA	NA	NA	183	NA	3	NA	NA	[12]
						Klebsiella spp.					118		9
						Pseudomonas aeruginosa					93		27
						Acinetobacter spp.					78		74
	Hospital	January 2015 - December 2017	Anal swabs	Ertapenem, Imipenem	Antimicrobial resistance: Disk diffusion method; Identification of resistance genes: PCR	Enterobacterales (Species non specified)	NA	111	9	8.1	NA	NA	NA	NA	NA	[8]
	Hospital	July 2015 - December 2016	Blood, urine, pus, bronchial culture	NA	Antimicrobial resistance: Disk diffusion method	Enterobacterales (species non specified)	NA	128	NA	NA	76	23	30.3	NA	NA	[13]
						Acinetobacter baumannii					37	32	86.5
						Pseudomonas spp.					20	16	80
Mayotte	Hospital	May and August 2011	Burn injury, blood	Imipenem, meropenem, doripenem	Antimicrobial resistance: Disk diffusion method; Identification of resistance genes: PCR, sequencing	Acinetobacter baumannii	ST23	2	2	NA	2	2	NA	blaOXA-58	ISAba3 downstream of the blaOXA-58 gene, but not upstream. blaOXA-58 located on the chromosome. No plasmid detected	[40]
	Hospital	October 2015 - January 2017	Rectal swabs	Ertapenem, imipenem, meropenem	Production of carbapenemase: ChromID CARBA SMART media, Carba-NP test, enzyme inhibition profiling; Identification of resistance genes:PCR (comprising GeneXpert System) and sequencing; Antimicrobial resistance: Disk diffusion method, E-test gradient strips	Enterobacter cloacae	ST820	NA	17	NA	NA	18	NA	blaIMI-1	In association with the integrative mobile element EcloIMEX-8	[14]
	Hospital	January 2015 - December 2017	Anal swabs	Ertapenem, Imipenem	Antimicrobial resistance: Disk diffusion method; Identification of resistance genes: PCR	Enterobacterales (species non specified)	NA	1475	14	0.9	NA	NA	NA	NA	NA	[8]
Reunion	Hospital	1997	NA	Imipenem	Antimicrobial resistance: Disk diffusion method	Pseudomonas aeruginosa	NA	NA	NA	NA	NA	NA	5.9	NA	NA	[41]
						Acinetobacter baumannii							12.9
		2005	NA			Pseudomonas aeruginosa	NA	NA	NA	NA	NA	NA	6.1	NA
						Acinetobacter baumannii							8.3
	Hospital	November 2011 and March 2012	Feces, sputum, blood, urine, endotrachaeal secretions, rectal swabs	Ertapenem, imipenem	Antimicrobial resistance: Vitek Compact testing, modiified Hodge test; Identification of resistance genes: Check-MDR CT102	Klebsiella pneumoniae	NA	NA	NA	NA	NA	1	NA	blaNDM-1	NA	[15]
						Salmonella enterica subsp. enterica serotype Westhampton						1		blaNDM-1
	Hospital	January 2010 - June 2012		Imipenem	Antimicrobial resistance: Disk diffusion method; Identification of resistance genes: PCR, sequencing	Pseudomonas aeruginosa	NA	NA	NA	NA	19	NA	NA	blaVIM-2, blaVIM-6, blaOXA-221	NA	[45]
	Hospital	2015?	Catheter orifice, rectal swab, tonsil sample, urine, wound	Imipenem, Meropenem	Antimicrobial resistance: Disk diffusion method; Identification of resistance genes: PCR	Acinetobacter baumannii	ST2	NA	1	NA	20	1	5	blaOXA-23-like	NA	[42]
	Hospital	January 2010 - December 2015	Rectal swabs, urine, blood, bronchoalveolar lavage, central venous catheter, peritoneal catheter	Ertapenem, imipenem, meropenem	Production of carbapenemase: ChromID CARBA SMART media, Carba-NP test, enzyme inhibition profiling; Identification of resistance genes: Check-MDR Carba kit and GeneXpert System, sequencing; Antimicrobial resistance: Disk diffusion method	Klebsiella pneumoniae	NA	NA	36	NA	NA	17	NA	blaNDM-1	NA	[16]
						Escherichia coli						15		blaNDM-1, blaNDM-4, blaNDM-5, blaNDM-6, blaOXA-48, blaOXA-242
						Enterobacter cloacae						4		blaNDM-1, blaIMI-1
						Citrobacter freundii						2		blaNDM-1
						Morganella morganii						2		blaNDM-1
						Enterobacter aerogenes						1		blaOXA-48
						Proteus mirabilis						1		blaNDM-1
						Salmonella enteritidis						1		blaNDM-1
	Hospital	2017	Peritoneal sample, rectal swab	Imipenem, Meropenem	NA	Klebsiella pneumoniae	NA	1	1	NA	1	1	NA	blaNDM-1, blaOXA-181	NA	[18]
				NA	NA	Enterococcus faecium	NA	1	1	NA	1	1	NA	vanA	NA
	Hospital	January/February 2017	Tracheal catheter	Ertapenem, imipenem, meropenem	Antibiotic resistance: ChromID Carba Smart, Vitek 2, Etest assay; Detection of resistance genes: Check-MDR CT103XL assay	Klebsiella pneumoniae	NA	1	1	NA	NA	1	NA	blaNDM-1-like	NA	[17]
			Urine culture			Escherichia coli	NA				NA	1	NA	blaNDM-1-like	NA
	Hospital	January 2015 - December 2017	Anal swabs	Ertapenem, Imipenem	Antimicrobial resistance: Disk diffusion method; Identification of resistance genes: PCR	Enterobacterales (species non specified)	NA	2184	10	0.5	NA	NA	NA	NA	NA	[8]
				Vancomycin		Enterococcus faecium	NA	2184	1	0.05	NA	NA	NA	NA	NA
	Hospital and private laboratory	January 2011 - December 2016	Rectal swabs	Ertapenem, imipenem, meropenem	Antimicrobial resistance: Gradient strips method; Production of carbapenemase: Carba-NP test, GeneXpert system; Identification of resistance genes: PCR, sequencing	Escherichia coli	ST349, ST12, ST354, ST405, ST167	NA	53	NA	NA	5	NA	blaNDM-1	NA	[19]
							ST167					1		blaNDM-4
							ST10, ST1284, ST167					4		blaNDM-5
							ST167					1		blaNDM-6
							ST10					1		blaOXA-181
							ST410					1		blaNDM-1 + blaVIM-2
						Klebsiella pneumoniae	ST2193, ST524, ST359, ST307, ST147, ST1864, ST37, ST15, ST17, ST14, ST37, ST1562					23		blaNDM-1
							ST101, ST147					1		blaNDM-5
							ST4507					1		blaNDM-7
							ST2193					1		blaNDM-1 + blaOXA-181
						Enterobacter cloacae	ST106, ST1304					3		blaNDM-1
							ST820					6		blaIMI-1
						Citrobacter freundii	ST116, ST124, ST502, ST248, ST22					6		blaNDM-1
						Serratia marcescens	NA					3		blaIMP-10
						Enterobacter asburiae	NA					1		blaIMI-13
						Enterobacter kobei	NA					1		blaNDM-1
						Proteus mirabilis	NA					1		blaNDM-1
						Salmonella enterica subsp. enterica	NA					1		blaNDM-1
	Hospital	April 2019 – June 2020	Rectal swabs	Imipenem, Meropenem	Antimicrobial resistance: MIC gradient strips method and broth microdilution method; Identification of resistance genes: whole genome sequencing	Acinetobacter baumannii	STPas1/STOx231	NA	13	NA	NA	13	NA	blaNDM-1, blaOXA-23	blaNDM-1: Tn125 transposon; blaOXA-23: Tn2006 transposon	[43]
	Hospital	June 2020	Rectal swabs	NA	Antimicrobial resistance: Disk diffusion method; Carbapenemase production: immuno-chromographic assay; Detection of resistance genes: PCR (Multiplex PCR Xpert Carba)	Enterobacter cloacae	ST90	94	4	4.3	7	NA	NA	blaNDM-1	IncC plasmid in a truncated ISAba125 insertion sequence	[20]
						Escherichia coli	NA		1	1.1	NA	NA	NA	blaNDM-1	NA
						Klebsiella pneumoniae	NA		1	1.1	NA	NA	NA	blaNDM-1	NA
	Hospital	January 2015 - December 2019	Rectal swabs	Vancomycin, teicoplanin	Antimicrobial resistance: Disk diffusion method; Detection of resistance genes: Xpert vanA/vanB assay, PCR, WGS	Enterococcus faecium	ST5, ST761, ST2086, ST80, ST1498, ST80, ST762	NA	NA	NA	16	16	NA	vanA	NA	[47]
Sri Lanka	Hospital	Early 2013	Blood	Doripenem, ertapenem, imipenem, meropenem	Antimicrobial resistance: Disk diffusion method; Production of carbapenemases: Carba NP test; Identification of resistance genes: PCR, sequencing	Klebsiella pneumoniae	ST394	1	1	NA	1	1	NA	blaNDM-1	Plasmid IncHI with insertion sequence ISAba125 upstream	[22]
	Hospital	2000	Blood, pus	Imipenem, meropenem	Antimicrobial resistance: Disk diffusion method, Etest; Production of carbapenemase: Modified Hodge test; Detection of resistance genes: PCR, sequencing	Pseudomonas aeruginosa	ST235	NA	NA	NA	NA	3	NA	blaVIM-2	Chromosome	[46]
	Hospital	January - April 2012	Tracheal secretion, blood	Imipenem, meropenem	Antimicrobial resistance: MicroScan technology using microboth dilution, modified Hodge test; Identification of resistance genes: PCR, sequencing	Klebsiella pneumoniae	ST14, ST147, ST380	NA	21	NA	NA	22	NA	blaOXA-181, blaNDM-1	NA	[21]
	Hospital	January - December 2013	Blood	Meropenem	Antimicrobial resistance: Disk diffusion method	Escherichia coli	NA	NA	NA	NA	53	4	7.5	NA	NA	[23]
						Klebsiella pneumoniae					25	10	40
						Acinetobacter spp.					21	18	85.7
						Pseudomonas spp					20	2	10
	Hospital	2014	Urine	Imipenem, meropenem	Antimicrobial resistance: Disk diffusion method	Enterobacterales (Species non specified)	NA	4275	NA	NA	1654	149	9	NA	NA	[24]
	Hospital	January - June 2015	Urine, blood	Imipenem, meropenem	Antimicrobial resistance: Disk diffusion method	Escherichia coli	NA	61	3 to Meropenem, 16 to Imipenem	4.9 to Meropenem, 26.2 to Imipenem	53	3	4.9	NA	NA	[25]
						Klebsiella spp.					8	NA	NA
	Hospital	March - September 2015	Respiratory tract specimen	Imipenem, meropenem	Antimicrobial resistance: Disk diffusion method, modified Hodged test	Escherichia coli	NA	NA	NA	NA	7	1 meropenem + imipenem, 1 meropenem only	14.3% meropenem + imipenem 14.3% meropenem only	NA	NA	[27]
						Klebsiella pneumoniae					14	5 imipenem, meropenem or both, 1 intermediate sensitive	35.7% imipenem, meropenem or both and 7.1% intermediate sensitive
						Pseudomonas aeruginosa					15	2 imipenem, meropenem or both	13.3% imipenem, meropenem or both
						Acinetobacter spp.					30	30 imipenem, meropenem, both	100% imipenem, meropenem, both
	Hospital (Women and infants)	October 2015 - January 2016	Vaginal swab, peri-rectal swab	Ertapenem, mipenem, meropenem	Antimicrobial resistance: Disk difusion method, modified Hodge test	Klebsiella spp.	NA	409 (250 women, 159 infants)	NA	NA	98	1	1	NA	NA	[29]
	Hospital	January - March 2012	Rectal swabs	Vancomycin, tecoplanin	Antimicrobial resistance: Disk diffusion method, Etest assay; Detection of resistance genes: PCR	Enterococcus faecium	NA	218	11	5.1	NA	11	NA	vanA	NA	[48]
	Hospital	February - September 2015	Respiratory specimens	Ertapenem, imipenem, meropenem	Antimicrobial resistance: Microboth dilution method; Identification of resistance genes: sequencing	Klebsiella pneumoniae	ST147, ST437	379	10	2.6	NA	10	NA	blaOXA-181	3 plasmids: CUHK_SL-A (insertion sequence ISEcp1), CUHK_SL-B, CUHK_SL-C (mobile gene deletion mobC)	[26]
	Hospital	December 2017 - February 2018	Blood, urine, other sterile fluids, respiratory specimens, and wound/pus swabs	Meropenem	Antimicrobial resistance: Disk diffusion method; Production of carbapenemases: Modified carbapenem inactivation method; Identification of resistance genes: PCR	Escherichia coli	NA	593	57	9.6	NA	3	NA	blaOXA-48-like	NA	[32]
						Citrobacter freundii						4		blaOXA-48-like, blaNDM
						Providencia rettgeri						2		blaNDM
						Enterobacter cloacae						1		blaNDM
						Enterobacter aerogenes						1		blaOXA-48-like, blaNDM, blaOXA-48-like + blaNDM
						Klebsiella pneumoniae						46		blaOXA-48-like, blaNDM, blaKPC, blaOXA-48-like + blaNDM
	Hospital	December 2016 - March 2017	Urine	Imipenem, meropenem	Antimicrobial resistance: Disk diffusion method	Escherichia coli and Klebsiella pneumoniae	NA	465	NA	NA	72	2	2.7	NA	NA	[31]
	Hospital	NA	Blood	NA	Production of carbapenemases: CarbAcineto NP; Identification of resistance genes: PCR	Acinetobacter baumannii	NA	NA	NA	NA	54	46	85.2	blaOXA-23-like	NA	[44]
	Hospital (Cancer patients)	June 2018 - February 2019	Skin and soft tissues, lower respiratory tract, urinary tract	Imipenem, meropenem	Antimicrobial resistance: Disk diffusion method	Enterobacterales (Species non specified)	NA	148	NA	NA	90	37	41.1	NA	NA	[34]
	Hospital (Women and infants)	August 2016 - January 2017	Rectal sample, peri-rectal swab, stool sample	Ertapenem	Antimicrobial resistance: MicroScan technology using microboth dilution, modified Hodge test	Klebsiella pneumoniae	NA	398 (199 women, 199 infants)	4	1	24	4	16.7	NA	NA	[33]
	Hospital	2015/2016	Urine	Imipenem, ertapenem, meropenem	Antimicrobial resistance: Disk diffusion method; Resistance genes : Sequencing	Klebsiella pneumoniae	ST147	NA	NA	NA	NA	3	NA	blaOXA-181	Plasmid ColKP3 flanked by ISEcp1	[28]
							ST16					2		blaOXA-181, blaOXA-232	Plasmid ColKP3 flanked by ISEcp1
						Enterobacter cloacae (Enterobacter hormaechei subsp. steigerwaltii)	ST93					1		blaOXA-181	Plasmid ColKP3 flanked by ISEcp1
	Hospital	2015 - 2016	Urine	Imipenem, ertapenem and meropenem	Antimicrobial resistance: Disk diffusion method, modified Hodge test, double disk synergy test, carbapenem inhibitory method; Identification of resistance genes: PCR, sequencing	Escherichia coli	NA	422	NA	NA	293	15	5.1	blaNDM-1	NA	[30]
						Klebsiella pneumoniae					65	24	36.9	blaNDM-1, blaOXA-181, blaOXA-232
						Enterobacter sp.					26	3	11.5	blaNDM-1, blaNDM-4, blaOXA-181
						Enterobacterales (Species non specified)					38	4	10.5	NA
	Hospital	NA	Rectal swabs	NA	Antimicrobial resistance: Chromogenic agar; Resistance gene identification: PCR	Enterobacterales (Species non specified)	NA	264	93	35.2	NA	119	NA	blaNDM, blaOXA-48, blaKPC	NA	[35]
Zanzibar	Hospital (Neonates, children, adults)	March - June 2012; October - December 2012; February - April 2013	Blood	Meropenem	Antimicrobial resistance: Disk diffusion method, Etest Gradients	Klebsiella pneumoniae	NA	469 (113 neonates, 148 children, 168 adults)	1	0.2	11	1	9.1	NA	NA	[36]
