# Supplementary material for: Comprehensive analysis of antimicrobial resistance in the Southwest Indian Ocean: focus on WHO critical and high priority pathogens
Source: Front Public Health. 2024 Apr 2;12:1357345. doi: 10.3389/fpubh.2024.1357345 (PMC11018943; doi:10.3389/fpubh.2024.1357345)
Supplement: Supplementary file 3 [file Table_3.XLSX]

## Sheet: Sheet1
Supplementary Table 3. Number of studies per bacterium et per location
	Number of studies
	Comoros	Madagascar	Maldives	Mauritius	Mayotte	Reunion	Seychelles	Sri Lanka	Zanzibar	Total
Enterobacterales	0	5	0	5	2	9	0	16	1	38
Acinetobacter spp.	0	3	0	3	1	3	0	3	0	13
Pseudomonas spp.	0	2	0	3	0	2	0	3	0	10
Enterococcus spp.	0	2	0	0	0	2	0	1	0	5
Total	0	12	0	11	3	16	0	23	1	66
